# Supplementary material for: Hydrodynamic performance of Ordovician archaeostracan carapaces
Source: PLoS One. 2024 May 31;19(5):e0304559. doi: 10.1371/journal.pone.0304559 (PMC11142683; doi:10.1371/journal.pone.0304559)
Supplement: S1 File — (XLSX) [file pone.0304559.s001.xlsx]

## Sheet: Outlines sampling sources
Taxon	Outline source	Outline creator	64 or 256 sampling	Scale factor for 25mmcarapace (in ANSYS)	Nodes from Arenosicaris inflata according to Liu et al. 2022	Nodes from Caryocaris spp
Arenosicaris inflata	Collette & Hagadorn 2010 Journal of Paleontology Fig. 11	YX	256	0.95	0	10
Caryocaris acoitensis	Liu et al. 2022 Earth Science Reviews Fig. 1	YX	64	0.85	10	0
Caryocaris curvilata	Liu et al. 2022 Earth Science Reviews Fig. 2	YX	64	0.9	10	0
Caryocaris wrightii	Liu et al. 2022 Earth Science Reviews Fig. 2	YX	64	0.875	10	0
Caryocaris zhejiangensis	Liu et al. 2022 Earth Science Reviews Fig. 2	YX	64	0.85	10	0
Ceratiocaris angusta	Liu et al. 2022 Earth Science Reviews Fig. 4	SP	256	0.85	2	7
Ceratiocaris silicula	Liu et al. 2022 Earth Science Reviews Fig. 4	SP	256	0.82	5	8
Ivocaris delicatus	Liu et al. 2022 Earth Science Reviews Fig. 2	YX	64	0.825	7	3
Ivocaris saltitensis	Liu et al. 2022 Earth Science Reviews Fig. 2	YX	256	0.85	6	4
Janviericaris formosa	Liu et al. 2022 Earth Science Reviews Fig. 2	YX	64	0.85	10	2
Janviericaris raymondi	Liu et al. 2022 Earth Science Reviews Fig. 2	YX	256	0.85	10	2
Jellicaris stewarti	Liu et al. 2022 Earth Science Reviews Fig. 2	SP	256	0.85	5	5
Pumilocaris granulosa	Liu et al. 2022 Earth Sci Reviews Fig. 4	SP	256	0.875	6	9
Rolfecaris lethiersi	Rachebouef et al. 2009 Bulletin of Geosciences fig. 13	SP	256	0.95	2	10
Saltericaris subula	Liu et al. 2022 Earth Science Reviews Fig. 2	YX	256	0.8	8	2
Soomicaris cedabergensis	Liu et al. 2022 Earth Science Reviews Fig. 2	YX	64	0.83	4	6
Soomicaris scanicus	Liu et al. 2022 Earth Science Reviews Fig. 2	YX	256	0.85	4	6	did not converge at any angles of attack

## Sheet: Arenosicaris inflata
Mesh optimization for Isoxys kizers v1
Chord length = 2.5 cm, swimming speed = 1 body length per second, 2.5 cm s-1
Re = 340
Step 1: Mesh optimization: starting mesh optimized version from NACA series, c9k elements
ANSYS						ANSYS
Starting mesh						Refinement 1				Refinement 2				Refinement 3
aoa	Cd	Cl	Cd/Cl	Cl/Cd		Cd	Cl	%change Cd	%change Cl	Cd	Cl	%change Cd	%change Cl	Cd	Cl	%change Cd	%change Cl
0	0.432751	0.0649789	6.65987	0.150153		0.418786	0.0639848	3.22704	1.5299	0.416384	0.0637627	0.573624	0.347106			100	100
Step 2: Use optmized mesh for all aoa. Start with 0-8, continue until stall angle (unless reached before). Refinement 1 <1.5% change from both Refinement 2 and Refinement 3
ANSYS, optimized mesh
Refinement 1
0	0.418786	0.0639848	6.54509	0.152786
2	0.420676	0.0752891	5.58748	0.178972
3	0.421943	0.0792044	5.32727	0.187714
4	0.424551	0.0821969	5.16505	0.193609
6	0.43546	0.0913006	4.76952	0.209665
8	0.436986	0.0883771	4.94456	0.202243	unsteady
10			#DIV/0!	#DIV/0!	unsteady
12			#DIV/0!	#DIV/0!	unsteady
14			#DIV/0!	#DIV/0!	unsteady
-2	0.419471	0.0494488	8.48293	0.117884
-4	0.423543	0.0309972	13.6639	0.0731856
-6	0.42881	0.00453679	94.5183	0.01058	unsteady so treat number with caution
-8	0.436144	-0.015935	-27.3702	-0.0365361	unsteady so treat number with caution
-10			#DIV/0!	#DIV/0!	unsteady
-12			#DIV/0!	#DIV/0!	unsteady
-14			#DIV/0!	#DIV/0!	unsteady

## Sheet: Caryocaris_acoitensis
Mesh optimization for Caryocaris acoitensis
Chord length = 2.5 cm, swimming speed = 1body length per second, 2.5 cm s-1
Re = 340
Step 1: Mesh optimization: starting mesh optimized version from NACA series, c9k elements - edited to have smaller element size in Face Sizing 1 (from 7.5e-4 to 6e-4) as anterior spine not fully reconstructed at original element size
ANSYS						ANSYS
Starting mesh						Refinement 1				Refinement 2				Refinement 3
aoa	Cd	Cl	Cd/Cl	Cl/Cd		Cd	Cl	%change Cd	%change Cl	Cd	Cl	%change Cd	%change Cl	Cd	Cl	%change Cd	%change Cl
0	0.306	0.174	1.75862	0.568627		0.302	0.17	1.30719	2.29885	0.302	0.172	0	-1.17647			100	100
Step 2: Use optmized mesh for all aoa. Start with 0-8, continue until stall angle (unless reached before). Refinement 1 <1.5% change from both Refinement 2 and Refinement 3
ANSYS, optimized mesh
Refinement 1
0	0.302	0.17	1.77647	0.562914
2	0.304	0.253	1.20158	0.832237
4	0.308	0.327	0.941896	1.06169
6	0.313	0.392	0.798469	1.2524
8	0.321	0.448	0.716518	1.39564
10	0.331	0.49	0.67551	1.48036
12	0.343	0.519	0.660886	1.51312
14	0.358	0.532	0.672932	1.48603	stall
16	0.376	0.529	0.710775	1.40691
-2	0.302	0.0816	3.70098	0.270199
-4	0.303	-0.0113	-26.8142	-0.0372937
-6	0.306	-0.105	-2.91429	-0.343137
-8	0.31	-0.201	-1.54229	-0.648387
-10	0.317	-0.299	-1.0602	-0.943218
-12	0.324	-0.39	-0.830769	-1.2037
-14	0.334	-0.481	-0.694387	-1.44012
-16	0.347	-0.559	-0.620751	-1.61095
-18	0.363	-0.617	-0.588331	-1.69972

## Sheet: Caryocaris curvilata
Mesh optimization for Caryocaris curvilata
Chord length = 2.5 cm, swimming speed = 1body length per second, 2.5 cm s-1
Re = 340
Step 1: Mesh optimization: starting mesh optimized version from NACA series, c9k elements - edited to have smaller element size in Face Sizing 1 (from 7.5e-4 to 6e-4) as anterior spine not fully reconstructed at original element size
ANSYS						ANSYS
Starting mesh						Refinement 1				Refinement 2				Refinement 3
aoa	Cd	Cl	Cd/Cl	Cl/Cd		Cd	Cl	%change Cd	%change Cl	Cd	Cl	%change Cd	%change Cl	Cd	Cl	%change Cd	%change Cl
0	0.344	0.256	1.34375	0.744186		0.341	0.239	0.872093	6.64063	0.338	0.241	0.879765	-0.83682			100	100
Step 2: Use optmized mesh for all aoa. Start with 0-8, continue until stall angle (unless reached before). Refinement 1 <1.5% change from both Refinement 2 and Refinement 3
ANSYS, optimized mesh
Refinement 1
0	0.341	0.239	1.42678	0.70088
2	0.349	0.275	1.26909	0.787966
4	0.36	0.288	1.25	0.8	stall
6	0.375	0.276	1.3587	0.736
8	0.392	0.252	1.55556	0.642857
10	0.411	0.22	1.86818	0.53528
12	0.431	0.2	2.155	0.464037
14	0.46	0.189	2.43386	0.41087
-2	0.337	0.184	1.83152	0.545994
-4	0.336	0.12	2.8	0.357143
-6	0.338	0.0502	6.73307	0.148521
-8	0.344	-0.0188	-18.2979	-0.0546512
-10	0.35	-0.0874	-4.00458	-0.249714
-12	0.36	-0.151	-2.38411	-0.419444

## Sheet: Caryocaris wrightii
Mesh optimization for Caryocaris wrightii
Chord length = 2.5 cm, swimming speed = 1body length per second, 2.5 cm s-1
Re = 340
Step 1: Mesh optimization: starting mesh optimized version from NACA series, c9k elements - edited to have smaller element size in Face Sizing 1 (from 7.5e-4 to 6e-4) as anterior spine not fully reconstructed at original element size
ANSYS						ANSYS
Starting mesh						Refinement 1				Refinement 2				Refinement 3
aoa	Cd	Cl	Cd/Cl	Cl/Cd		Cd	Cl	%change Cd	%change Cl	Cd	Cl	%change Cd	%change Cl	Cd	Cl	%change Cd	%change Cl
0	0.325	0.15	2.16667	0.461538		0.32	0.148	1.53846	1.33333	0.319	0.146	0.3125	1.35135			100	100
Step 2: Use optmized mesh for all aoa. Start with 0-8, continue until stall angle (unless reached before). Refinement 1 <1.5% change from both Refinement 2 and Refinement 3
ANSYS, optimized mesh
Refinement 1
0	0.32	0.148	2.16216	0.4625
2	0.326	0.207	1.57488	0.634969
4	0.335	0.253	1.32411	0.755224
6	0.347	0.279	1.24373	0.804035
8	0.363	0.289	1.25606	0.796143	stall
10.5	0.386	0.282	1.36879	0.73057
12	0.401	0.274	1.4635	0.683292
13.5	0.416	0.269	1.54647	0.646635
16	0.451	0.271	1.66421	0.600887	unsteady
-2	0.318	0.077	4.12987	0.242138
-4	0.318	0.0041	77.561	0.0128931
-6	0.321	-0.0679	-4.72754	-0.211526
-8	0.326	-0.135	-2.41481	-0.41411
-10	0.334	-0.194	-1.72165	-0.580838
-12	0.345	-0.246	-1.40244	-0.713043
-14	0.358	-0.289	-1.23875	-0.807263
-16	0.373	-0.325	-1.14769	-0.871314

## Sheet: Caryocaris zhejiangensis
Mesh optimization for Caryocaris zhejiangensis
Chord length = 2.5 cm, swimming speed = 1body length per second, 2.5 cm s-1
Re = 340
Step 1: Mesh optimization: starting mesh optimized version from NACA series, c9k elements - edited to have smaller element size in Face Sizing 1 (from 7.5e-4 to 6e-4) as anterior spine not fully reconstructed at original element size
ANSYS						ANSYS
Starting mesh						Refinement 1				Refinement 2				Refinement 3
aoa	Cd	Cl	Cd/Cl	Cl/Cd		Cd	Cl	%change Cd	%change Cl	Cd	Cl	%change Cd	%change Cl	Cd	Cl	%change Cd	%change Cl
0	0.293	0.276	1.06159	0.94198		0.289	0.276	1.36519	0	0.289	0.274	0	0.724638			100	100
Step 2: Use optmized mesh for all aoa. Start with 0-8, continue until stall angle (unless reached before). Refinement 1 <1.5% change from both Refinement 2 and Refinement 3
ANSYS, optimized mesh
Refinement 1
0	0.289	0.276	1.0471	0.955017
2	0.295	0.343	0.860058	1.16271
4	0.304	0.393	0.773537	1.29276
6	0.316	0.423	0.747045	1.33861
8	0.331	0.428	0.773364	1.29305	stall
10	0.351	0.409	0.858191	1.16524
12	0.37	0.379	0.976253	1.02432
14	0.392	0.352	1.11364	0.897959
16	0.412	0.338	1.21893	0.820388
-2	0.286	0.204	1.40196	0.713287
-4	0.286	0.126	2.26984	0.440559
-6	0.287	0.0454	6.32159	0.158188
-8	0.29	-0.037	-7.83784	-0.127586
-10	0.294	-0.119	-2.47059	-0.404762
-12	0.3	-0.199	-1.50754	-0.663333
-14	0.308	-0.279	-1.10394	-0.905844
-16	0.316	-0.355	-0.890141	-1.12342
-18	0.326	-0.431	-0.756381	-1.32209

## Sheet: Ceratiocaris angusta
Mesh optimization for Ceratiocaris macroura
Chord length = 2.5 cm, swimming speed = 1body length per second, 2.5 cm s-1
Re = 340
Step 1: Mesh optimization: starting mesh optimized version from NACA series, c9k elements - edited to have smaller element size in Face Sizing 1 (from 7.5e-4 to 6e-4) as anterior spine not fully reconstructed at original element size
ANSYS						ANSYS
Starting mesh						Refinement 1				Refinement 2
aoa	Cd	Cl	Cd/Cl	Cl/Cd		Cd	Cl	%change Cd	%change Cl	Cd	Cl	%change Cd	%change Cl
0	0.320066	0.179615	1.78195	0.561183		0.316241	0.167761	1.19488	6.60003	0.315316	0.16669	0.292703	0.638347
Step 2: Use optmized mesh for all aoa. Start with 0-8, continue until stall angle (unless reached before). Refinement 1 <1% change from Refinement 2
ANSYS, optimized mesh
Refinement 1
0	0.316241	0.167761	1.88507	0.530483
2	0.321785	0.222804	1.44425	0.692399
4	0.331859	0.254597	1.30347	0.767185
6	0.344584	0.260536	1.3226	0.756089	stall
8	0.359816	0.251525	1.43054	0.699037
10	0.376637	0.238097	1.58186	0.632166
12	0.394863	0.225091	1.75424	0.570047
14	0.413463	0.219068	1.88738	0.529836
16	0.438133	0.22255			unsteady
-2	0.314651	0.0982575	3.20232	0.312274
-4	0.316309	0.0223268	14.1672	0.0705855
-6	0.320991	-0.0527886	-6.08068	-0.164455
-8	0.328396	-0.123412	-2.66097	-0.375803
-10	0.339102	-0.190174	-1.78312	-0.560816
-12	0.349745	-0.245678	-1.42359	-0.70245
-14	0.363758	-0.299238	-1.21562	-0.822629

## Sheet: Ceratiocaris silicula
Mesh optimization for Ceratiocaris papilio
Chord length = 2.5 cm, swimming speed = 1body length per second, 2.5 cm s-1
Re = 340
Step 1: Mesh optimization: starting mesh optimized version from NACA series, c9k elements - edited to have smaller element size in Face Sizing 1 (from 7.5e-4 to 6e-4) as anterior spine not fully reconstructed at original element size
ANSYS						ANSYS
Starting mesh						Refinement 1				Refinement 2
aoa	Cd	Cl	Cd/Cl	Cl/Cd		Cd	Cl	%change Cd	%change Cl	Cd	Cl	%change Cd	%change Cl
0	0.322271	0.135068	2.38599	0.419113		0.318031	0.134241	1.31566	0.611965	0.316856	0.133512	0.369364	0.54308
Step 2: Use optmized mesh for all aoa. Start with 0-8, continue until stall angle (unless reached before). Refinement 1 <0.5% change from Refinement 2
ANSYS, optimized mesh
Refinement 1
0	0.318031	0.134241	2.3691	0.422102
2	0.322283	0.175934	1.83184	0.5459
4	0.329702	0.203557	1.6197	0.617396
6	0.339818	0.216357	1.57063	0.636685
8	0.352244	0.21977	1.60278	0.623914	stall
10	0.36667	0.218053	1.68156	0.594685
12	0.382286	0.214128	1.78532	0.560125
13	0.399698	0.211787	1.88726	0.529868
14	0.390563	0.211511	1.84653	0.541555	unsteady
-2	0.31653	0.084928	3.72703	0.26831
-4	0.317208	0.031401	10.1019	0.0989917
-6	0.321067	-0.0240646	-13.3419	-0.0749519
-8	0.326978	-0.076663	-4.26514	-0.234459
-10	0.335205	-0.126721	-2.64522	-0.37804
-12	0.344226	-0.167432	-2.05592	-0.486401
-14	0.356359	-0.208953	-1.70545	-0.586356
-16	0.36842	-0.244687	-1.50568	-0.664152
-18	0.381897	-0.279249	-1.36759	-0.731214

## Sheet: Ivocaris delicata
Mesh optimization for Ivocaris delicata
Chord length = 2.5 cm, swimming speed = 1body length per second, 2.5 cm s-1
Re = 340
Step 1: Mesh optimization: starting mesh optimized version from NACA series, c9k elements - edited to have smaller element size in Face Sizing 1 (from 7.5e-4 to 6e-4) as anterior spine not fully reconstructed at original element size
ANSYS						ANSYS
Starting mesh						Refinement 1				Refinement 2				Refinement 3
aoa	Cd	Cl	Cd/Cl	Cl/Cd		Cd	Cl	%change Cd	%change Cl	Cd	Cl	%change Cd	%change Cl	Cd	Cl	%change Cd	%change Cl
0	0.288	0.18	1.6	0.625		0.282	0.172	2.08333	4.44444	0.282	0.169	0	1.74419	0.282	0.171	0	-1.18343
Step 2: Use optmized mesh for all aoa. Start with 0-8, continue until stall angle (unless reached before). Refinement 1 <1.5% change from Refinement 3; c. 1.5% from Refinement 2
ANSYS, optimized mesh
Refinement 1
0	0.282	0.172	1.63953	0.609929
2	0.287	0.225	1.27556	0.783972
4	0.297	0.258	1.15116	0.868687
6	0.312	0.262	1.19084	0.839744	stall
8	0.327	0.244	1.34016	0.746177
10	0.343	0.238	1.44118	0.693878
-2	0.28	0.107	2.61682	0.382143
-4	0.281	0.0388	7.24227	0.138078
-6	0.285	-0.0285	-10	-0.1
-8	0.291	-0.0923	-3.15276	-0.317182
-10	0.302	-0.153	-1.97386	-0.506623
-12	0.312	-0.207	-1.50725	-0.663462

## Sheet: Ivocaris saltitensis
Mesh optimization for Ivocaris saltitensis
Chord length = 2.5 cm, swimming speed = 1body length per second, 2.5 cm s-1
Re = 340
Step 1: Mesh optimization: starting mesh optimized version from NACA series, c9k elements - edited to have smaller element size in Face Sizing 1 (from 7.5e-4 to 6e-4) as anterior spine not fully reconstructed at original element size
ANSYS						ANSYS
Starting mesh						Refinement 1				Refinement 2				Refinement 3
aoa	Cd	Cl	Cd/Cl	Cl/Cd		Cd	Cl	%change Cd	%change Cl	Cd	Cl	%change Cd	%change Cl	Cd	Cl	%change Cd	%change Cl
0	0.332	0.247	1.34413	0.743976		0.319	0.252	3.91566	-2.02429	0.318	0.251	0.31348	0.396825	0.318	0.25	0	0.398406
Step 2: Use optmized mesh for all aoa. Start with 0-8, continue until stall angle (unless reached before). Refinement 1 <.5% change from Refinement2
ANSYS, optimized mesh
Refinement 1
0	0.319	0.252	1.26587	0.789969
2	0.323	0.287	1.12544	0.888545
4	0.33	0.309	1.06796	0.936364
6	0.341	0.312	1.09295	0.914956	stall
8	0.356	0.297	1.19865	0.83427
10	0.373	0.271	1.37638	0.726542
-2	0.318	0.213	1.49296	0.669811
-4	0.32	0.168	1.90476	0.525
-6	0.323	0.12	2.69167	0.371517
-8	0.328	0.073	4.49315	0.222561
-10	0.335	0.023	14.5652	0.0686567
-12	0.343	-0.027	-12.7037	-0.0787172
-14	0.352	-0.0812	-4.33498	-0.230682
-16	0.361	-0.135	-2.67407	-0.373961

[truncated: 8 more sheets:  Janviericaris formosa, Janviericaris raymondi, Jellicaris stewarti, Pumilocaris granulosa, Rolfecaris lethiersi, Saltericaris subula, Soomicaris cedarbergensis, Soomicaris scanicus]
