# Supplementary material for: Hydrodynamic performance of Ordovician archaeostracan carapaces
Source: PLoS One. 2024 May 31;19(5):e0304559. doi: 10.1371/journal.pone.0304559 (PMC11142683; doi:10.1371/journal.pone.0304559)
Supplement: S2 File — (ZIP) [file pone.0304559.s002.zip]

Archive with 16 entries (16 files):
- Ivocaris_saltitensis.csv
- Caryocaris_acoitensis.csv
- Jellicaris_stewarti.csv
- Janviericaris_formosa.csv
- Pumilocaris_granulosa.csv
- Ivocaris_delicata.csv
- Saltericaris_subula.csv
- Caryocaris_wrightii.csv
- Ceratiocaris_angusta.csv
- Ceratiocaris_silicula.csv
- Caryocaris_curvilata.csv
- Caryocaris_zhejiangensis.csv
- Arenosicaris_inflata.csv
- Janviericaris_raymondi.csv
- Soomicaris_cedabergensis.csv
- Rolfecaris_lethiersi.csv
