# Supplementary material for: Hydrodynamic performance of Ordovician archaeostracan carapaces
Source: PLoS One. 2024 May 31;19(5):e0304559. doi: 10.1371/journal.pone.0304559 (PMC11142683; doi:10.1371/journal.pone.0304559)
Supplement: S2 File — (ZIP) [file pone.0304559.s002.zip › Ivocaris_saltitensis.csv]

cd	cl
0.319	0.252
0.323	0.287
0.33	0.309
0.341	0.312
0.356	0.297
0.373	0.271
0.318	0.213
0.32	0.168
0.323	0.12
0.328	0.073
0.335	0.023
0.343	-0.027
0.352	-0.0812
0.361	-0.135
