# Supplementary material for: Hydrodynamic performance of Ordovician archaeostracan carapaces
Source: PLoS One. 2024 May 31;19(5):e0304559. doi: 10.1371/journal.pone.0304559 (PMC11142683; doi:10.1371/journal.pone.0304559)
Supplement: S2 File — (ZIP) [file pone.0304559.s002.zip › Caryocaris_acoitensis.csv]

cd	cl
0.302	0.17
0.304	0.253
0.308	0.327
0.313	0.392
0.321	0.448
0.331	0.49
0.343	0.519
0.358	0.532
0.376	0.529
0.302	0.0816
0.303	-0.0113
0.306	-0.105
0.31	-0.201
0.317	-0.299
0.324	-0.39
0.334	-0.481
0.347	-0.559
0.363	-0.617
