# Supplementary material for: Hydrodynamic performance of Ordovician archaeostracan carapaces
Source: PLoS One. 2024 May 31;19(5):e0304559. doi: 10.1371/journal.pone.0304559 (PMC11142683; doi:10.1371/journal.pone.0304559)
Supplement: S2 File — (ZIP) [file pone.0304559.s002.zip › Jellicaris_stewarti.csv]

cd	cl
0.342	0.183
0.344	0.229
0.347	0.273
0.352	0.313
0.358	0.35
0.368	0.38
0.379	0.401
0.395	0.412
0.411	0.413
0.343	0.136
0.343	0.0864
0.345	0.0342
0.349	-0.0195
0.352	-0.0749
0.356	-0.134
0.361	-0.192
0.368	-0.253
0.376	-0.313
0.384	-0.375
