# Supplementary material for: Hydrodynamic performance of Ordovician archaeostracan carapaces
Source: PLoS One. 2024 May 31;19(5):e0304559. doi: 10.1371/journal.pone.0304559 (PMC11142683; doi:10.1371/journal.pone.0304559)
Supplement: S2 File — (ZIP) [file pone.0304559.s002.zip › Janviericaris_formosa.csv]

cd	cl
0.33	0.227
0.332	0.245
0.343	0.247
0.359	0.232
0.377	0.212
0.397	0.193
0.321	0.188
0.32	0.154
0.322	0.118
0.327	0.0823
0.336	0.0485
0.343	0.0132
