# Supplementary material for: Hydrodynamic performance of Ordovician archaeostracan carapaces
Source: PLoS One. 2024 May 31;19(5):e0304559. doi: 10.1371/journal.pone.0304559 (PMC11142683; doi:10.1371/journal.pone.0304559)
Supplement: S2 File — (ZIP) [file pone.0304559.s002.zip › Pumilocaris_granulosa.csv]

cd	cl
0.38	0.0928
0.383	0.112
0.387	0.125
0.39	0.128
0.398	0.134
0.402	0.135
0.406	0.134
0.38	0.0655
0.383	0.0343
0.387	-0.00115
0.402	-0.0726
