# Supplementary material for: Hydrodynamic performance of Ordovician archaeostracan carapaces
Source: PLoS One. 2024 May 31;19(5):e0304559. doi: 10.1371/journal.pone.0304559 (PMC11142683; doi:10.1371/journal.pone.0304559)
Supplement: S2 File — (ZIP) [file pone.0304559.s002.zip › Ivocaris_delicata.csv]

cd	cl
0.282	0.172
0.287	0.225
0.297	0.258
0.312	0.262
0.327	0.244
0.343	0.238
0.28	0.107
0.281	0.0388
0.285	-0.0285
0.291	-0.0923
0.302	-0.153
0.312	-0.207
