# Supplementary material for: Hydrodynamic performance of Ordovician archaeostracan carapaces
Source: PLoS One. 2024 May 31;19(5):e0304559. doi: 10.1371/journal.pone.0304559 (PMC11142683; doi:10.1371/journal.pone.0304559)
Supplement: S2 File — (ZIP) [file pone.0304559.s002.zip › Saltericaris_subula.csv]

cd	cl
0.287	0.251
0.29	0.318
0.295	0.375
0.304	0.408
0.315	0.437
0.329	0.444
0.346	0.433
0.366	0.404
0.388	0.379
0.286	0.177
0.287	0.0985
0.289	0.0135
0.293	-0.0742
0.298	-0.164
0.305	-0.257
0.313	-0.35
0.322	-0.44
0.334	-0.528
