# Supplementary material for: Hydrodynamic performance of Ordovician archaeostracan carapaces
Source: PLoS One. 2024 May 31;19(5):e0304559. doi: 10.1371/journal.pone.0304559 (PMC11142683; doi:10.1371/journal.pone.0304559)
Supplement: S2 File — (ZIP) [file pone.0304559.s002.zip › Caryocaris_wrightii.csv]

cd	cl
0.32	0.148
0.326	0.207
0.335	0.253
0.347	0.279
0.363	0.289
0.386	0.282
0.401	0.274
0.416	0.269
0.318	0.077
0.318	0.0041
0.321	-0.0679
0.326	-0.135
0.334	-0.194
0.345	-0.246
0.358	-0.289
0.373	-0.325
