# Supplementary material for: Hydrodynamic performance of Ordovician archaeostracan carapaces
Source: PLoS One. 2024 May 31;19(5):e0304559. doi: 10.1371/journal.pone.0304559 (PMC11142683; doi:10.1371/journal.pone.0304559)
Supplement: S2 File — (ZIP) [file pone.0304559.s002.zip › Ceratiocaris_angusta.csv]

cd	cl
0.316241488	0.167760768
0.321785154	0.22280373
0.331858797	0.254597229
0.34458385	0.260535911
0.35981593	0.251524713
0.376637022	0.23809697
0.394863328	0.225090681
0.413462908	0.21906754
0.438133353	0.222549705
0.314651485	0.098257501
0.316308694	0.022326796
0.320990854	-0.052788647
0.328396476	-0.123412359
0.33910199	-0.19017368
0.349744513	-0.245678158
0.36375832	-0.299238073
