# Supplementary material for: Hydrodynamic performance of Ordovician archaeostracan carapaces
Source: PLoS One. 2024 May 31;19(5):e0304559. doi: 10.1371/journal.pone.0304559 (PMC11142683; doi:10.1371/journal.pone.0304559)
Supplement: S2 File — (ZIP) [file pone.0304559.s002.zip › Ceratiocaris_silicula.csv]

cd	cl
0.318030872	0.134241366
0.322282521	0.175933939
0.329702143	0.203556943
0.339818106	0.216357168
0.352243574	0.219769793
0.366669685	0.218053094
0.38228612	0.214127939
0.399698283	0.211787287
0.390562504	0.211511048
0.316529523	0.084927973
0.317208148	0.031400974
0.321067437	-0.02406462
0.326978226	-0.076662981
0.335204572	-0.126720663
0.344225733	-0.167431765
0.356358617	-0.208952992
0.368420443	-0.244687055
0.381897431	-0.279248729
