# Supplementary material for: Hydrodynamic performance of Ordovician archaeostracan carapaces
Source: PLoS One. 2024 May 31;19(5):e0304559. doi: 10.1371/journal.pone.0304559 (PMC11142683; doi:10.1371/journal.pone.0304559)
Supplement: S2 File — (ZIP) [file pone.0304559.s002.zip › Caryocaris_curvilata.csv]

cd	cl
0.341	0.239
0.349	0.275
0.36	0.288
0.375	0.276
0.392	0.252
0.411	0.22
0.431	0.2
0.46	0.189
0.337	0.184
0.336	0.12
0.338	0.0502
0.344	-0.0188
0.35	-0.0874
0.36	-0.151
