# Supplementary material for: Hydrodynamic performance of Ordovician archaeostracan carapaces
Source: PLoS One. 2024 May 31;19(5):e0304559. doi: 10.1371/journal.pone.0304559 (PMC11142683; doi:10.1371/journal.pone.0304559)
Supplement: S2 File — (ZIP) [file pone.0304559.s002.zip › Caryocaris_zhejiangensis.csv]

cd	cl
0.289	0.276
0.295	0.343
0.304	0.393
0.316	0.423
0.331	0.428
0.351	0.409
0.37	0.379
0.392	0.352
0.412	0.338
0.286	0.204
0.286	0.126
0.287	0.0454
0.29	-0.037
0.294	-0.119
0.3	-0.199
0.308	-0.279
0.316	-0.355
0.326	-0.431
