# Supplementary material for: Hydrodynamic performance of Ordovician archaeostracan carapaces
Source: PLoS One. 2024 May 31;19(5):e0304559. doi: 10.1371/journal.pone.0304559 (PMC11142683; doi:10.1371/journal.pone.0304559)
Supplement: S2 File — (ZIP) [file pone.0304559.s002.zip › Arenosicaris_inflata.csv]

cd	cl
0.4187863	0.063984798
0.420676117	0.07528905
0.421943097	0.079204433
0.424550876	0.082196868
0.435460296	0.091300569
0.436985515	0.088377112
0.419470512	0.049448782
0.423542777	0.030997218
0.428809582	0.004536789
0.436143908	-0.015935018
