# Supplementary material for: Hydrodynamic performance of Ordovician archaeostracan carapaces
Source: PLoS One. 2024 May 31;19(5):e0304559. doi: 10.1371/journal.pone.0304559 (PMC11142683; doi:10.1371/journal.pone.0304559)
Supplement: S2 File — (ZIP) [file pone.0304559.s002.zip › Janviericaris_raymondi.csv]

cd	cl
0.314	0.151
0.318	0.21
0.322	0.263
0.331	0.307
0.341	0.342
0.354	0.368
0.369	0.379
0.387	0.384
0.398	0.379
0.312	0.0874
0.313	0.0202
0.316	-0.0484
0.32	-0.117
0.326	-0.186
0.334	-0.247
0.343	-0.308
0.355	-0.363
0.368	-0.41
0.383	-0.454
