# Supplementary material for: Hydrodynamic performance of Ordovician archaeostracan carapaces
Source: PLoS One. 2024 May 31;19(5):e0304559. doi: 10.1371/journal.pone.0304559 (PMC11142683; doi:10.1371/journal.pone.0304559)
Supplement: S2 File — (ZIP) [file pone.0304559.s002.zip › Soomicaris_cedabergensis.csv]

cd	cl
0.329	0.072
0.329	0.121
0.33	0.165
0.334	0.203
0.339	0.234
0.346	0.262
0.355	0.282
0.365	0.3
0.37	0.307
0.331	0.02
0.335	-0.0348
0.341	-0.0898
0.348	-0.142
0.358	-0.195
0.368	-0.244
