# Supplementary material for: Hydrodynamic performance of Ordovician archaeostracan carapaces
Source: PLoS One. 2024 May 31;19(5):e0304559. doi: 10.1371/journal.pone.0304559 (PMC11142683; doi:10.1371/journal.pone.0304559)
Supplement: S3 File — The first with the code used to convert the outlines from .jpg files into a format that can be read by ANSYS, and the second used for plotting the results. (ZIP) [file pone.0304559.s003.zip]

Archive with 2 entries (2 files):
- Plottingresults_Caryocaridids.R
- Outline_conversion.R
