# Supplementary material for: Hydrodynamic performance of Ordovician archaeostracan carapaces
Source: PLoS One. 2024 May 31;19(5):e0304559. doi: 10.1371/journal.pone.0304559 (PMC11142683; doi:10.1371/journal.pone.0304559)
Supplement: S3 File — The first with the code used to convert the outlines from .jpg files into a format that can be read by ANSYS, and the second used for plotting the results. (ZIP) [file pone.0304559.s003.zip › Plottingresults_Caryocaridids.R]

### Plot ANSYS data for different species of caryocaridid and ceratiocaridid

library(ggplot2)

#set working directory to folder, with downloaded csv results in a subfolder called 'csv_results'
setwd("")

#list files
lf<-list.files('csv_results') #read in all the names of csv in the folder
lf_nocsv<-gsub('.csv','',lf) #so that read in datasets dont have csv suffix

#read in all the files

for(i in 1:length(lf)){
  assign(paste0(lf_nocsv[i]),
         read.csv(paste0("csv_results/",lf[i])))
}

#now add taxon name as a column for each dataframe
#need to do this before making one large data frame for ggplot plotting


Arenosicaris_inflata$taxon<-lf_nocsv[1]
Caryocaris_acoitensis$taxon<-lf_nocsv[2]
Caryocaris_curvilata$taxon<-lf_nocsv[3]
Caryocaris_wrightii$taxon<-lf_nocsv[4]
Caryocaris_zhejiangensis$taxon<-lf_nocsv[5]
Ceratiocaris_angusta$taxon<-lf_nocsv[6]
Ceratiocaris_silicula$taxon<-lf_nocsv[7]
Ivocaris_delicata$taxon<-lf_nocsv[8]
Ivocaris_saltitensis$taxon<-lf_nocsv[9]
Janviericaris_formosa$taxon<-lf_nocsv[10]
Janviericaris_raymondi$taxon<-lf_nocsv[11]
Jellicaris_stewarti$taxon<-lf_nocsv[12]
Pumilocaris_granulosa$taxon<-lf_nocsv[13]
Rolfecaris_lethiersi$taxon<-lf_nocsv[14]
Saltericaris_subula$taxon<-lf_nocsv[15]
Soomicaris_cedabergensis$taxon<-lf_nocsv[16]

#note some values removed as these were well after the stall angle
Alltaxa<-rbind(Arenosicaris_inflata,
               Caryocaris_acoitensis, 
               Caryocaris_curvilata[c(1:4,9:14),1:3],
               Caryocaris_wrightii[-c(7,8),1:3],
               Caryocaris_zhejiangensis[-c(7:9),1:3],
               Ceratiocaris_angusta[-c(7,8,9),1:3],
               Ceratiocaris_silicula[-c(8,9),1:3],
               Ivocaris_delicata[-6,1:3],
               Ivocaris_saltitensis,
               Janviericaris_formosa[-c(5,6),1:3],
               Janviericaris_raymondi,
               Jellicaris_stewarti,
               Pumilocaris_granulosa,
               Rolfecaris_lethiersi,
               Saltericaris_subula[-c(8,9),1:3],
               Soomicaris_cedabergensis)

#remove nas, make taxon a vector rather than a list
Alltaxa_nona<-na.omit(Alltaxa)
Alltaxa_nona$taxon<-unlist(Alltaxa_nona$taxon)
#check it worked
table(Alltaxa_nona$taxon)

#Cd vs Cl
library(ggplot2)
Alltaxa_plot1<-ggplot(data = Alltaxa_nona, aes(x = cd, y = cl))
Alltaxa_plot1 + geom_point(aes(color = factor(taxon)), shape = 19, size = 4) + theme_bw()
#facet wrap to show each separately
Alltaxa_plot1  + geom_point( shape = 16, size = 4)  + facet_wrap(~taxon) + theme_light()

###
#find values of interest, such as maximum lift:drag ratio and minumum drag coefficient
#write a function to find the maximum lift drag ratio for a particular taxon
maxliftdragratio<-function(taxonname){
  max(taxonname$cl/taxonname$cd, na.rm = T)
}

#make a frame with each of the names as a row
ldratios<-data.frame(lf_nocsv)
#now make a new column for the ldratios
ldratios$ldratio<-0
ldratios$mincd<-0
#now add in the ratios as calculated by the function
ldratios[1,]$ldratio<-maxliftdragratio(Arenosicaris_inflata)
ldratios[2,]$ldratio<-maxliftdragratio(Caryocaris_acoitensis)
ldratios[3,]$ldratio<-maxliftdragratio(Caryocaris_curvilata)
ldratios[4,]$ldratio<-maxliftdragratio(Caryocaris_wrightii)
ldratios[5,]$ldratio<-maxliftdragratio(Caryocaris_zhejiangensis)
ldratios[6,]$ldratio<-maxliftdragratio(Ceratiocaris_angusta)
ldratios[7,]$ldratio<-maxliftdragratio(Ceratiocaris_silicula)
ldratios[8,]$ldratio<-maxliftdragratio(Ivocaris_delicata)
ldratios[9,]$ldratio<-maxliftdragratio(Ivocaris_saltitensis)
ldratios[10,]$ldratio<-maxliftdragratio(Janviericaris_formosa)
ldratios[11,]$ldratio<-maxliftdragratio(Janviericaris_raymondi)
ldratios[12,]$ldratio<-maxliftdragratio(Jellicaris_stewarti)
ldratios[13,]$ldratio<-maxliftdragratio(Pumilocaris_granulosa)
ldratios[14,]$ldratio<-maxliftdragratio(Rolfecaris_lethiersi)
ldratios[15,]$ldratio<-maxliftdragratio(Saltericaris_subula)
ldratios[16,]$ldratio<-maxliftdragratio(Soomicaris_cedabergensis)

#now find minimum drag coefficient
ldratios[1,]$mincd<-min(Arenosicaris_inflata$cd, na.rm = T)
ldratios[2,]$mincd<-min(Caryocaris_acoitensis$cd, na.rm = T)
ldratios[3,]$mincd<-min(Caryocaris_curvilata$cd, na.rm = T)
ldratios[4,]$mincd<-min(Caryocaris_wrightii$cd, na.rm = T)
ldratios[5,]$mincd<-min(Caryocaris_zhejiangensis$cd, na.rm = T)
ldratios[6,]$mincd<-min(Ceratiocaris_angusta$cd, na.rm = T)
ldratios[7,]$mincd<-min(Ceratiocaris_silicula$cd, na.rm = T)
ldratios[8,]$mincd<-min(Ivocaris_delicata$cd, na.rm = T)
ldratios[9,]$mincd<-min(Ivocaris_saltitensis$cd, na.rm = T)
ldratios[10,]$mincd<-min(Janviericaris_formosa$cd, na.rm = T)
ldratios[11,]$mincd<-min(Janviericaris_raymondi$cd, na.rm = T)
ldratios[12,]$mincd<-min(Jellicaris_stewarti$cd, na.rm = T)
ldratios[13,]$mincd<-min(Pumilocaris_granulosa$cd, na.rm = T)
ldratios[14,]$mincd<-min(Rolfecaris_lethiersi$cd, na.rm = T)
ldratios[15,]$mincd<-min(Saltericaris_subula$cd, na.rm = T)
ldratios[16,]$mincd<-min(Soomicaris_cedabergensis$cd, na.rm = T)

#add in nodes away from Arenosicaris and nodes away fro Caryocaris
ldratios$nodesfromArenosicaris<-c(0,10,10,10,10,2,5,7,6,10,10,5,6,2,8,4)
ldratios$nodesfromCaryocaris<-c(10,0,0,0,0,7,8,3,4,2,2,5,9,10,2,6)

#now plot min drag vs liftdrag ratio
plot(ldratios$mincd, ldratios$ldratio)
draglift_plot1<-ggplot(data = ldratios, aes(x = mincd, y = ldratio, label = lf_nocsv))
draglift_plot1 + geom_point(aes(color = factor(lf_nocsv)), shape = 19, size = 4) + theme_bw()
#check which exact taxa plot where
draglift_plot1 + geom_point() + geom_text()
#plot with color as nodes from Arenosicaris #this is used for Figure 6
draglift_plot1  + geom_point(aes(color = factor(nodesfromArenosicaris)), shape = 19, size = 4) + theme_bw() + scale_color_brewer(palette = "Blues")

#additional exploration below:
draglift_plot2<-ggplot(data = ldratios, aes(x = nodesfromArenosicaris, y = ldratio))
draglift_plot2 + geom_point(aes(color = factor(lf_nocsv)), shape = 19, size = 4) + theme_bw()

draglift_plot3<-ggplot(data = ldratios, aes(x = nodesfromCaryocaris, y = ldratio))
draglift_plot3 + geom_point(aes(color = factor(lf_nocsv)), shape = 19, size = 4) + theme_bw()

draglift_plot4<-ggplot(data = ldratios, aes(x= nodesfromArenosicaris, y = mincd))
draglift_plot4 + geom_point(aes(color = factor(lf_nocsv)), shape = 19, size = 4) + theme_bw()

#explore possible correlation
cor.test(ldratios$ldratio, ldratios$nodesfromArenosicaris, method = 'kendall')
cor.test(ldratios$ldratio, ldratios$nodesfromCaryocaris, method = 'kendall')

cor.test(ldratios$mincd, ldratios$nodesfromArenosicaris, method = 'kendall')
cor.test(ldratios$mincd, ldratios$nodesfromCaryocaris, method = 'kendall')
##sample size too small to see if there is a statistically significant correlation
