# Supplementary material for: Hydrodynamic performance of Ordovician archaeostracan carapaces
Source: PLoS One. 2024 May 31;19(5):e0304559. doi: 10.1371/journal.pone.0304559 (PMC11142683; doi:10.1371/journal.pone.0304559)
Supplement: S3 File — The first with the code used to convert the outlines from .jpg files into a format that can be read by ANSYS, and the second used for plotting the results. (ZIP) [file pone.0304559.s003.zip › Outline_conversion.R]

###Convert carapace outlines made by YX into a form ANSYS can read
library(Momocs)

###step 1: import the carapaces
#set working directory to folder with subfolders including downloaded materials from OSF. The JPGs must be in a subfolder within this folder.
setwd("")

#names of characters for lf_structure MUST BE SAME NUMBER AS '_' in file name
#if the import_jpg function does not work, it might be necessary to remove 'jpg' and replace it with '' in the line below
CaryoCharacters<-as.vector(c('jpg','number','genus','species'))

#list files to be imported. nothing before comma as we have set working directory to be the folder we want
#download folder from OSF with JPG files. Place jpgs in a folder called 'XYZ' (or preferably change XYZ to something meaningful)
lf <- list.files('XYZ', full.names = TRUE)

#import jpgs
Caryo <-import_jpg(lf, auto.notcentered = TRUE, fun.notcentered = NULL, threshold = 0.5)

#import data from file name
CaryoStructure<-lf_structure(lf, names = CaryoCharacters, split = "_", trim.extension = TRUE)

#convert jpgs to outlines. fac calls the data imported from the filename
CaryoOutlines<-Out(Caryo, fac = CaryoStructure)

#check that it has worked
CaryoOutlines$fac

#check on shapes, make sure they have imported correctly. Check that names are ok.
panel(CaryoOutlines, names = CaryoOutlines$species)

###step 2: scale, center the carapaces and sample at same resolution

#function from momocs vignette that samples each outline at 64 point resolution, scales it, and centers it
cs64 <- function(x) x %>% coo_sample(64) %>% coo_scale() %>% coo_center()
cs256 <- function(x) x %>% coo_sample(256) %>% coo_scale() %>% coo_center()
#sample outlines at 64 point resolution
sixtyfourCaryo<-cs64(CaryoOutlines)
panel(sixtyfourCaryo, names = sixtyfourCaryo$species)

#and at 256 as some in ANSYS had not sharp anterior spines which would impact results
twofivesixCaryo<-cs256(CaryoOutlines)
panel(twofivesixCaryo, names = twofivesixCaryo$species)

###step 3: convert to ANSYS using function from Pates et al. 2021 Proc R Soc B
###
###prepare data for export as .txt file in format that ANSYS can read

###format is:
### integer Group, integer ID, X, Y, Z
### all delimited by spaces, nothing after Z value
### for 2D shape, Z value should be 0

#x is the name of the dataset with 64 coordinates
#y is the number of the animal in the dataset
#z is the name of the text file to export, remember to add .txt
ANSYS.txt <- function(x,y,z){
  y.df <- as.data.frame(x[y])
  y.df$integerGroup<-1
  y.df$integerID<-1:64
  y.df$Z<-0.0
  y2.df<-y.df[,c(3,4,1,2,5)]
  write.table(y2.df, file = z,  row.names = FALSE, col.names = FALSE)
}

#export
ANSYS.txt(sixtyfourCaryo,1,"Arenosicaris_inflata.txt")
ANSYS.txt(sixtyfourCaryo,2,"Caryocaris_acoitensis.txt")
ANSYS.txt(sixtyfourCaryo,3,"Caryocaris_curvilata.txt")
ANSYS.txt(sixtyfourCaryo,4,"Caryocaris_wrightii.txt")
ANSYS.txt(sixtyfourCaryo,5,"Caryocaris_zhejiangensis.txt")
ANSYS.txt(sixtyfourCaryo,6,"Ceratiocaris_macroura.txt")
ANSYS.txt(sixtyfourCaryo,7,"Ceratiocaris_papilio.txt")
ANSYS.txt(sixtyfourCaryo,8,"Ceratiocaris_pusila.txt")
ANSYS.txt(sixtyfourCaryo,9,"Ivocaris_delicata.txt")
ANSYS.txt(sixtyfourCaryo,10,"Ivocaris_saltitensis.txt")
ANSYS.txt(sixtyfourCaryo,11,"Janviericaris_formosa.txt")
ANSYS.txt(sixtyfourCaryo,12,"Janviericaris_raymondi.txt")
ANSYS.txt(sixtyfourCaryo,13,"Jellicaris_stewarti.txt")
ANSYS.txt(sixtyfourCaryo,14,"Pumilocaris_acuta.txt")
ANSYS.txt(sixtyfourCaryo,15,"Pumilocaris_granulosus.txt")
ANSYS.txt(sixtyfourCaryo,16,"Saltericaris_subula.txt")
ANSYS.txt(sixtyfourCaryo,17,"Soomicaris_cedarbergensis.txt")
ANSYS.txt(sixtyfourCaryo,18,"Soomicaris_scanicus.txt")

#modify function to sample at 256 rather than 64
ANSYS256.txt <- function(x,y,z){
  y.df <- as.data.frame(x[y])
  y.df$integerGroup<-1
  y.df$integerID<-1:256
  y.df$Z<-0.0
  y2.df<-y.df[,c(3,4,1,2,5)]
  write.table(y2.df, file = z,  row.names = FALSE, col.names = FALSE)
}
ANSYS256.txt(twofivesixCaryo,1,"Arenosicaris_inflata.txt")
ANSYS256.txt(twofivesixCaryo,2,"Caryocaris_acoitensis.txt")
ANSYS256.txt(twofivesixCaryo,3,"Caryocaris_curvilata.txt")
ANSYS256.txt(twofivesixCaryo,4,"Caryocaris_wrightii.txt")
ANSYS256.txt(twofivesixCaryo,5,"Caryocaris_zhejiangensis.txt")
ANSYS256.txt(twofivesixCaryo,6,"Ceratiocaris_macroura.txt")
ANSYS256.txt(twofivesixCaryo,7,"Ceratiocaris_papilio.txt")
ANSYS256.txt(twofivesixCaryo,8,"Ceratiocaris_pusila.txt")
ANSYS256.txt(twofivesixCaryo,9,"Ceratiocaris_angusta.txt")
ANSYS256.txt(twofivesixCaryo,10,"Ceratiocaris_cilicula.txt")
ANSYS256.txt(twofivesixCaryo,11,"Ivocaris_delicata.txt")
ANSYS256.txt(twofivesixCaryo,12,"Ivocaris_saltitensis.txt")
ANSYS256.txt(twofivesixCaryo,13,"Janviericaris_formosa.txt")
ANSYS256.txt(twofivesixCaryo,14,"Janviericaris_raymondi.txt")
ANSYS256.txt(twofivesixCaryo,15,"Jellicaris_stewarti.txt")
ANSYS256.txt(twofivesixCaryo,16,"Pumilocaris_acuta.txt")
ANSYS256.txt(twofivesixCaryo,17,"Pumilocaris_granulosus.txt")
ANSYS256.txt(twofivesixCaryo,18,"Pumilocaris_acuta.txt")
ANSYS256.txt(twofivesixCaryo,19,"Pumilocaris_granulosa.txt")
ANSYS256.txt(twofivesixCaryo,20,"Saltericaris_subula.txt")
ANSYS256.txt(twofivesixCaryo,21,"Soomicaris_cedarbergensis.txt")
ANSYS256.txt(twofivesixCaryo,22,"Soomicaris_scanicus.txt")
ANSYS256.txt(twofivesixCaryo,23,"Rolfecaris_lethiersi.txt")

##note SP redrew Jellicaris from original YX version.
