# Supplementary material for: Hydrodynamic performance of Ordovician archaeostracan carapaces
Source: PLoS One. 2024 May 31;19(5):e0304559. doi: 10.1371/journal.pone.0304559 (PMC11142683; doi:10.1371/journal.pone.0304559)
Supplement: S4 File — (ZIP) [file pone.0304559.s004.zip]

Archive with 26 entries (26 files):
- 11_Caryocaris_acoitensis.JPG
- 22_Ceratiocaris_papilio.jpg
- 31_Ivocaris_delicata.jpg
- 32_Ivocaris_saltitensis.JPG
- 41_Janviericaris_formosa.JPG
- 42_Janviericaris_raymondi.JPG
- 82_Soomicaris_scanicus.jpg
- 14_Caryocaris_zhejiangensis.jpg
- 71_Saltericaris_subula.jpg
- 23_Ceratiocaris_pusila.jpg
- 91_Rolfecaris_lethiersi.JPG
- 81_Soomicaris_cedarbergensis.jpg
- 64_Pumilocaris_granulosa.JPG
- 62_Pumilocaris_granulosus.jpg
- 12_Caryocaris_curvilata.JPG
- 63_Pumilocaris_salina.JPG
- 21_Ceratiocaris_macroura.jpg
- 61_Pumilocaris_acuta.jpg
- 13_Caryocaris_wrightii.jpg
- 51_Jellicaris_stewarti.JPG
- 25_Ceratiocaris_silicula.JPG
- 01_Arenosicaris_inflata.JPG
- 24_Ceratiocaris_angusta.JPG
- V1_outlines/24_Ceratiocaris_angusta.JPG
- V1_outlines/01_Arenosicaris_inflata.JPG
- V1_outlines/25_Ceratiocaris_cilicula.JPG
